# Supplementary material for: Educational attainment, brain cortical structure, and sarcopenia: a Mendelian randomization study
Source: Front Public Health. 2024 Oct 23;12:1415343. doi: 10.3389/fpubh.2024.1415343 (PMC11538070; doi:10.3389/fpubh.2024.1415343)
Supplement: Supplementary file 1 [file Data_Sheet_1.XLSX]

## Sheet: Table S1
Table S1. Details of each cohort in the educational attainment GWAS meta-analysis by Lee et al.
Cohort	Full name	Country	N	N response options for EA in cohort	Mean birth year in cohort	Average education in country	Top income share in country
ACPRC	Manchester Studies of Cognitive Ageing	England	1713	5	1923	6.11	38.7
Add Health	National Longitudinal Study of Adolescent to Adult Health	USA	5690	13	1979	8.13	32.4
AGES	Age, Gene/Environment Susceptibility-Reykjavik Study	Iceland	3212	11	1927	5.4	23.8
ALSPAC	Avon Longitudinal Study of Parents and Children	England	2877	5	1959	6.11	30
ASPS	Austrian Stroke Prevention Study	Austria	777	5	1932	6.42	23.9
BASE-II	Berlin Aging Study II	Germany	1619	5	1948	6.71	34.8
CoLaus	Cohorte Lausannoise	Switzerland	3269	20	1950	8.66	31.8
COPSAC2000	Copenhagen Studies on Asthma in Childhood 2000	Germany	318	5	1966	6.71	31
CROATIA-Korčula	Croatia Korčula	Croatia	842	20	1950	5.45	19.5
deCODE	deCODE genetics	Iceland	46758	4	1945	5.4	23.8
DHS	Dortmund Health Study	Germany	953	7	1949	6.71	34.6
DIL	Wellcome Trust Diabetes and Inflammation Laboratory	England	2578	5	1958	6.11	30.1
EGCUT	Estonian Genome Center, University	Estonia	36631	20	1956	6.11	18.4
ELSA	English Longitudinal Study of Ageing	United Kingdom	6065	4	1940	6.11	36.8
ERF	Erasmus Rucphen Family Study	Netherlands	2433	8	1952	6.03	37
FamHS	Family Heart Study	USA	3483	12	1941	8.13	41
FENLAND	Fenland Study	United Kingdom	8535	20	1961	6.11	29.6
FINRISK	The National FINRISK Study	Finland	1685	7	1946	3.82	27.7
FTC	Finnish Twin Cohort	Finland	2418	10	1945	3.82	27.7
Geisinger	Geisinger Health System	USA	14562	9	1960	8.13	31.7
GOYA	Genetics of Overweight Young Adults	Denmark	1459	8	1947	5.39	34
GRAPHIC	Genetic Regulation of Arterial Pressure in Humans	England	727	5	1951	6.11	31.6
GSII	Generation Scotland: Scottish Family Health Study	Scotland	15941	11	1957	6.11	30.2
H2000 Cases	Health 2000	Finland	797	17	1949	3.82	27.7
H2000 Controls	Health 2000	Finland	819	17	1949	3.82	27.7
HBCS	Helsinki Birth Cohort Study	Finland	1617	4	1941	3.82	27.7
HCS	Hunter Community Study	Australia	1946	5	1940	7.87	34.6
HNRS (CorexB)	Heinz Nixdorf Recall Study	Germany	1401	11	1942	6.71	36.1
HNRS (Oexpr)	Heinz Nixdorf Recall Study	Germany	1347	11	1942	6.71	36.1
HNRS (Omni1)	Heinz Nixdorf Recall Study	Germany	778	11	1942	6.71	36.1
HRS	Health and Retirement Study	USA	9963	20	1940	8.13	44.4
Hypergenes	Hypergenes	Italy/UK/Belgium	815	7	1945	5.557	34.3
INGI-CARL	Italian Network of Genetic Isolates - Carlantino	Italy	947	4	1946	4.04	30.5
INGI-FVG	Italian Network of Genetic Isolates - Friuli Venezia Giulia	Italy	943	4	1951	4.04	30.5
KORA S3	Kooperative Gesundheitsforschung in der Region Augsburg	Germany	2655	11	1945	6.71	35.4
KORA S4	Kooperative Gesundheitsforschung in der Region Augsburg	Germany	2721	10	1949	6.71	34.6
LBC1921	Lothian Birth Cohort 1921	Scotland	515	4	1921	6.11	38.7
LBC1936	Lothian Birth Cohort 1936	Scotland	1003	5	1936	6.11	38.4
LifeLines	The LifeLines Cohort Study	Netherlands	12539	8	1960	6.03	34.2
MCTFR	Minnesota Center for Twin and Family Research	USA	3819	5	1953	8.13	31.4
MGS	Molecular Genetics of Schizophrenia	USA	2313	9	1951	8.13	32.8
MoBa	Mother and Child Cohort of NIPH	Norway	622	6	1971	7.54	30.4
NBS	Nijmegen Biomedical Study	Netherlands	1808	9	1941	6.03	45.1
NESDA	Netherlands Study of Depression and Anxiety	Netherlands	1820	12	1958	6.03	34.9
NFBC66	Northern Finland Birth Cohort 1966	Finland	5297	8	1966	3.82	27.7
NORFOLK	EPIC-Norfolk Prospective Population Study	United Kingdom	19193	20	1936	6.11	38.4
NTR	Netherlands Twin Register	Netherlands	5246	9	1958	6.03	34.9
OGP	Ogliastra Genetic Park	Italy	370	5	1950	4.04	30.5
OGP-Talana	Ogliastra Genetic Park-Talana	Italy	544	5	1949	4.04	30.5
ORCADES	Orkney Complex Disease Study	Scotland	1828	8	1952	6.11	31.3
PREVEND	Prevention of Renal and Vascular End-stage Disease	Netherlands	3578	8	1948	6.03	38.8
QIMR	Queensland Institute of Medical Research	Australia	8006	8	1956	7.87	25.7
RS-I	Rotterdam Study Baseline	Netherlands	6108	8	1922	6.03	43.2
RS-II	Rotterdam Study Extension of Baseline	Netherlands	1667	6	1935	6.03	40.7
RS-III	Rotterdam Study Young	Netherlands	3040	6	1950	6.03	36.7
Rush-MAP	Rush University Medical Center - Memory and Aging Project	USA	887	20	1921	8.13	42.9
Rush-ROS	Rush University Medical Center - Religious Orders Study	USA	808	20	1921	8.13	42.9
SardiNIA	SardiNIA Study of Aging	Italy	5616	5	1955	4.04	30.5
SHIP	Study of Health in Pomerania	Germany	3556	9	1945	6.71	35.4
SHIP-TREND	Study of Health in Pomerania	Germany	901	9	1956	6.71	32.8
STR – Salty	Swedish Twin Registry	Sweden	4832	6	1951	6.44	29.8
STR – Twingene	Swedish Twin Registry	Sweden	9553	6	1941	6.44	34.1
THISEAS	The Hellenic Study of Interactions between SNPs and Eating in Atherosclerosis Susceptibility	Greece	829	12	1950	3.8	25.6
TwinsUK	St Thomas' UK Adult Twin Registry	England	4012	4	1949	6.11	32.3
UKB	UK Biobank (Full Release)	United Kingdom	442183	7	1951	6.11	31.6
UKHLS	The UK Household Longitudinal Study	United Kingdom	8094	15	1954	6.11	30.6
VIKING	Viking Health Study - Shetland	Scotland	1841	6	1961	6.11	29.6
WLS	Wisconsin Longitudinal Study	USA	7789	15	1940	8.13	44.4
WTCCC58C	1958 British Birth Cohort	England	2804	5	1958	6.11	30.1
YFS	The Cardiovascular Risk in Young Finns Study	Finland	2029	8	1969	3.82	27.7
This table is cited from Lee JJ, Wedow R, Okbay A, Kong E, Maghzian O, Zacher M, et al. Gene discovery and polygenic prediction from a genome-wide association study of educational attainment in 1.1 million individuals. Nat Genet 2018;50(8):1112-21.

## Sheet: Table S2
Table S2. Details of each cohort in the brain cortical structure GWAS meta-analysis by Grasby et al.
Cohort	Study Design	Ancestry	Total N	Females	Mean Age	SD	Min Age	Max Age	Healthy N
1000BRAINS	Population-based	European	775	346	67.259	6.69541	53.4	85.4	775
ADNI1	Case-control (AD, MCI, healthy control)	European	735	299	74.8136	6.81534	54	90	204
ADNI2GO	Case-control (AD, MCI, healthy control)	European	649	297	72.3801	7.05931	55	91.4	564
ALSPACa	Population-based	European	391	0	19.56	0.85	18	21.5	391
ASRB	case-control	European	233	138	38.5	11.3	19	64	75
BETULA	Population-based	European	311	169	62.364	13.3142	25.5	81.3	311
BIG-Affy	Population-based	European	1180	688	22.5975	3.81081	18	40	1180
BIG-PsychChip	Population-based	European	432	206	22.5185	4.40097	17	44	432
BONN	Population-based	European	102	0	38.2255	6.58367	29	50	102
BrainScale	Population-based Twin Study	European	242	131	9.97367	1.3368	9.0137	14.9534	242
CARDIFF	Population-based	European	270	194	24.8074	6.89377	18	58	270
DNS-V3	Population-based	European	324	168	19.7037	1.23864	18	22	324
DNS-V4	Population-based	European	191	108	19.911	1.23435	18	22	191
EPIGEN	Epilepsy cases	European	178	104	38.4101	13.207	14	85	0
FOR2107	Population-based plus Affective disorders cases	European	785	474	34.3631	12.9691	18	65	416
GIG	Population-based	European	283	168	24.1625	2.41341	19	31	283
GSP	Population-based	European	442	251	21.4367	3.15464	18	35	442
HUBIN	Case-control (SCZ, healthy controls)	European	177	55	41.9159	8.19737	19.3511	56.271	97
HUNT	Population-based	European	876	462	58.8895	4.2028	50.4798	66.8273	876
IMAGEN	Population-based	European	1358	725	14.5632	0.440168	12.9315	17.2247	1358
IMpACT	Case-control (ADHD, healthy controls)	European	238	140	40.7689	12.0053	20	70	113
LBC1936	Population-based	European	604	285	72.6984	0.734048	71.039	74.2177	604
LIBD	Case-control (SCZ, healthy controls, unaffected siblings)	European	484	214	33.2035	10.1385	18.58	61.63	310
MCIC	Case-control (SCZ, healthy controls)	European	162	56	33.679	11.1882	18	59	94
MooDS	Population-based	European	282	129	33.6	9.8	18	51	282
MPIP	Case-control (MDD, healthy controls)	European	550	318	48.2636	13.3085	18	87	177
MPRC	Case-control (SCZ, healthy controls)	European	387	205	37.1835	14.5586	10	79	214
MÜNSTER	Case-control (MDD, healthy controls)	European	985	561	35.8447	12.1387	17	65	741
NCNG	Population-based	European	321	218	51.5767	16.7289	19.39	82.34	321
NESDA	Case-control (depression, anxiety, healthy controls)	European	254	171	37.5354	10.2126	18	57	55
NeuroIMAGE	Case-control (ADHD, healthy controls)	European	210	68	17.1	3.18774	8.1973	25.0409	61
NTR	Population-based Twin Study	European	322	197	29.4375	10.9904	12	56	322
OATS	Population-based Twin Study	European	360	237	70.5278	5.10222	65	89	360
PAFIP	Case-control (SCZ, healthy controls)	European	112	42	28.3484	7.95824	16.06	50.7	14
PDNZ	Case-control (Parkinson's disease, healthy controls)	European	164	56	68.2	7.8	45.5	81.9	47
PING	Population-based	European	337	151	11.7527	4.67345	3.42	20.75	337
PPMI	Case-control	European	414	137	61.6599	9.64688	30.6	84.9	124
QTIM	Population-based Twin Study	European	996	645	22.376	3.33049	15.4031	30.1081	996
SHIP	Population-based	European	1118	579	55.8077	12.7937	30	90	1118
SHIP-Trend	Population-based	European	891	499	50.3502	13.5331	22	81	891
Sydney MAS	Population-based	European	494	274	78.4318	4.67622	70.48	90.06	494
SYS	Family-based study	European	1675	884	28.282	17.4014	11	65.4167	1675
TCD-NUIG	Case-control (healthy control, schizophrenia)	European	192	108	29.901	10.3633	18	63	156
TOP	Case-control (SCZ, BD, other psychoses, healthy controls)	European	505	253	35.2066	10.2307	18.1903	64.7803	216
TOP3T	Case-control (SCZ, BD, other psychoses, healthy controls)	European	400	181	33.2439	11.8548	18	78	296
UiO2016	Case-control	European	229	98	31.7945	10.0056	15.6	60.49	90
UiO2017	Case-control	European	308	173	42.1391	17.9311	13.11	88.9798	247
UKBB	Population-based	European	10083	5261	62.7664	7.4	46.3765	46.3765	10083
UMCU	Case-control / family study (SCZ, BD, offspring, healthy controls)	European	698	373	33.1411	14.0976	9	67	548
This table is cited from Grasby KL, Jahanshad N, Painter JN, Colodro-Conde L, Bralten J, Hibar DP, et al. The genetic architecture of the human cerebral cortex. Science 2020;367(6484).

## Sheet: Table S3
Table S3. 317 SNPs represented genetically predicted EA
SNP	effect_allele	other_allele	eaf	beta	se	pval	samplesize
rs34394051	G	A	0.1599	0.01392	0.0024	6.19998e-09	766345
rs12028010	C	T	0.2228	-0.01696	0.00202	4.51024e-17	766345
rs1008078	T	C	0.4099	-0.01738	0.00173	1.20005e-23	766345
rs12134151	C	G	0.5221	-0.01245	0.0017	2.41991e-13	766345
rs10797055	G	A	0.5102	0.00986	0.00172	1.03999e-08	766345
rs2820314	C	A	0.3163	-0.011	0.0018	9.34007e-10	766345
rs4846724	A	G	0.4915	0.01018	0.0017	2.26001e-09	766345
rs59123361	A	G	0.1054	-0.02094	0.00291	5.86949e-13	766345
rs4839155	G	T	0.25	-0.01251	0.002	3.94003e-10	766345
rs10798418	T	C	0.466	-0.00957	0.00173	3.29003e-08	766345
rs3747631	C	G	0.2279	0.02207	0.00208	2.9703e-26	766345
rs622169	T	C	0.4677	0.00999	0.00178	1.88999e-08	766345
rs301800	C	T	0.8197	-0.01516	0.00224	1.33015e-11	766345
rs74701752	T	G	0.09524	0.01591	0.00285	2.38002e-08	766345
rs1620977	G	A	0.6905	-0.02046	0.00195	1.13999e-25	766345
rs1569092	A	G	0.182	0.01807	0.00234	1.16011e-14	766345
rs10875121	C	G	0.8571	0.01834	0.00226	5.52968e-16	766345
rs575113	A	G	0.2772	0.01285	0.00186	5.30029e-12	766345
rs663234	G	C	0.6122	-0.01005	0.00174	7.38992e-09	766345
rs2901616	A	G	0.517	0.00941	0.00171	3.76999e-08	766345
rs79523955	G	A	0.09524	-0.01802	0.00283	1.86999e-10	766345
rs2819336	C	T	0.6616	-0.01828	0.00177	5.46009e-25	766345
rs9436866	C	A	0.09524	0.01882	0.00289	7.45075e-11	766345
rs3026996	C	A	0.284	-0.01537	0.00199	1.05003e-14	766345
rs35039375	G	A	0.09354	-0.01983	0.00293	1.22011e-11	766345
rs16854920	C	T	0.3554	0.01007	0.00181	2.50998e-08	766345
rs71646142	T	C	0.1735	0.01286	0.00217	3.11e-09	766345
rs3897821	G	A	0.3503	-0.01502	0.0018	8.25087e-17	766345
rs72807818	A	G	0.1241	0.01915	0.00252	2.78997e-14	766345
rs1106090	A	G	0.6259	0.01173	0.00175	2.08978e-11	766345
rs9679654	C	T	0.4847	0.01042	0.00172	1.29e-09	766345
rs1427298	T	C	0.4116	0.0102	0.00172	3.27997e-09	766345
rs13422673	T	C	0.4847	-0.01201	0.0017	1.7398e-12	766345
rs11678980	A	G	0.4456	-0.01744	0.00172	4.29042e-24	766345
rs62183776	T	C	0.1905	-0.01308	0.00217	1.64999e-09	766345
rs4972400	A	G	0.352	0.01156	0.00181	1.7e-10	766345
rs11694904	T	C	0.3384	0.01215	0.00185	4.77969e-11	766345
rs4667025	A	G	0.3878	0.00957	0.00174	3.84999e-08	766345
rs1455350	A	T	0.4711	-0.01614	0.0017	2.60976e-21	766345
rs62184480	T	C	0.2449	-0.01528	0.00191	1.27997e-15	766345
rs112806496	G	C	0.08503	0.0187	0.00305	8.27999e-10	766345
rs7594904	C	T	0.4184	0.00969	0.00173	2.04998e-08	766345
rs13010566	C	A	0.5612	0.0106	0.0017	4.58997e-10	766345
rs10191758	G	A	0.381	0.01631	0.00175	9.60064e-21	766345
rs7603132	A	G	0.1548	0.01317	0.00215	9.17001e-10	766345
rs11681861	G	T	0.1565	-0.01435	0.00259	2.87998e-08	766345
rs16846463	G	A	0.1173	-0.02256	0.00283	1.38007e-15	766345
rs67890737	A	C	0.3265	-0.01141	0.00179	2.01002e-10	766345
rs76076331	T	C	0.131	0.01873	0.00248	4.40048e-14	766345
rs10189857	G	A	0.4184	-0.01725	0.00171	6.70039e-24	766345
rs6731373	A	G	0.3367	-0.01256	0.00181	3.46976e-12	766345
rs62157915	C	T	0.05952	0.02091	0.00348	1.96002e-09	766345
rs10205801	A	G	0.5068	-0.01053	0.00171	7.17001e-10	766345
rs6731967	C	G	0.2092	-0.01186	0.00199	2.35999e-09	766345
rs10856785	T	C	0.7296	-0.01132	0.00192	3.83001e-09	766345
rs12468040	G	T	0.6037	-0.01432	0.00175	2.4598e-16	766345
rs11123818	A	G	0.3946	0.02081	0.00175	1.71989e-32	766345
rs2570497	T	C	0.6735	-0.01233	0.00177	3.0297e-12	766345
rs1947114	G	A	0.2551	0.01071	0.00192	2.63998e-08	766345
rs1882273	C	G	0.3469	-0.01231	0.00181	1.08993e-11	766345
rs13029509	A	G	0.4677	-0.01049	0.0017	7.17001e-10	766345
rs77719387	A	T	0.01701	-0.04597	0.00726	2.45997e-10	766345
rs9882532	C	T	0.3639	-0.01208	0.00177	8.16959e-12	766345
rs13090388	T	C	0.3095	0.02852	0.00184	4.29042e-54	766345
rs6803651	T	G	0.415	0.01131	0.00172	4.36014e-11	766345
rs9289300	C	T	0.1837	0.01512	0.00234	1.09999e-10	766345
rs7650602	C	T	0.4286	0.00939	0.00171	4.10998e-08	766345
rs35475880	T	G	0.1837	-0.01511	0.00208	3.80014e-13	766345
rs55736314	G	C	0.4167	0.01431	0.00174	1.63005e-16	766345
rs66568921	G	T	0.3639	0.01565	0.00182	7.49031e-18	766345
rs79269403	A	G	0.2228	0.01447	0.00204	1.17004e-12	766345
rs6805241	C	T	0.1973	-0.01413	0.00203	3.0903e-12	766345
rs17048855	A	G	0.3248	0.01184	0.00179	3.26964e-11	766345
rs4328757	T	C	0.6514	0.01067	0.00174	9.3901e-10	766345
rs115000530	T	A	0.06122	0.02892	0.00381	3.29989e-14	766345
rs2885198	G	A	0.5017	-0.01025	0.0017	1.81001e-09	766345
rs73874335	T	C	0.05952	-0.0199	0.00361	3.40001e-08	766345
rs77025239	A	G	0.1088	-0.01422	0.00234	1.32999e-09	766345
rs363096	C	T	0.5748	0.01363	0.00172	2.03986e-15	766345
rs1450782	G	T	0.602	-0.00945	0.00173	4.93003e-08	766345
rs61747885	T	G	0.1412	0.01383	0.00235	4.13e-09	766345
rs17598675	C	T	0.5187	0.01199	0.0017	1.74985e-12	766345
rs1949226	A	T	0.5901	-0.00965	0.00174	2.84001e-08	766345
rs36083520	C	T	0.1667	0.01629	0.00223	2.60016e-13	766345
rs1595973	T	C	0.5595	-0.01002	0.00173	6.55994e-09	766345
rs115454970	T	G	0.3044	-0.01185	0.00199	2.76001e-09	766345
rs28373063	C	G	0.2075	0.01389	0.00229	1.22999e-09	766345
rs13130765	C	G	0.4558	-0.01014	0.00173	4.68997e-09	766345
rs9995567	A	G	0.3827	0.00998	0.00178	1.93001e-08	766345
rs12503522	T	C	0.2483	-0.01125	0.00188	2.24001e-09	766345
rs1391438	C	T	0.6854	-0.0167	0.00183	5.79029e-20	766345
rs12643771	T	C	0.3112	0.01518	0.00184	1.6099e-16	766345
rs2347526	C	T	0.6378	0.01395	0.00179	6.84069e-15	766345
rs112687095	A	G	0.165	0.01325	0.00238	2.42003e-08	766345
rs337637	A	G	0.3367	0.01123	0.00177	2.10999e-10	766345
rs13141210	T	C	0.5085	0.01361	0.00172	2.25996e-15	766345
rs13145650	T	C	0.90816	-0.01918	0.00306	3.79997e-10	766345
rs969512	T	A	0.2959	0.01249	0.00179	3.22033e-12	766345
rs11732657	A	G	0.7007	-0.01274	0.00197	9.53894e-11	766345
rs10940921	G	T	0.5697	-0.01089	0.00177	7.00003e-10	766345
rs152603	G	A	0.3861	0.01019	0.00177	9.47e-09	766345
rs10073890	G	A	0.7364	-0.01262	0.00196	1.10999e-10	766345
rs892612	C	A	0.8418	0.01464	0.00237	6.62995e-10	766345
rs12519073	T	C	0.2381	-0.01221	0.00202	1.6e-09	766345
rs78721320	A	G	0.2041	0.01307	0.00219	2.27997e-09	766345
rs2441111	A	G	0.5323	0.01087	0.0017	1.78e-10	766345
rs34316	C	A	0.5799	-0.02016	0.00177	3.34965e-30	766345
rs17489649	G	A	0.3265	-0.0139	0.00181	1.57e-14	766345
rs702606	C	T	0.1701	-0.01427	0.0025	1.12001e-08	766345
rs4700393	G	A	0.5289	0.02086	0.0017	1.51008e-34	766345
rs12332731	A	T	0.2024	0.01374	0.00218	3.11997e-10	766345
rs3890802	A	G	0.2687	-0.01133	0.00191	2.74e-09	766345
rs31940	A	G	0.1344	0.01548	0.00246	3.23996e-10	766345
rs17563464	A	C	0.2041	-0.01477	0.00212	2.89001e-12	766345
rs1363862	A	G	0.2602	-0.01171	0.00192	1.02e-09	766345
rs1827540	G	A	0.466	-0.0106	0.0017	4.49997e-10	766345
rs6867851	C	G	0.4235	-0.012	0.00173	3.97009e-12	766345
rs74643044	C	T	0.02721	0.02323	0.00386	1.79999e-09	766345
rs1592757	C	G	0.3759	-0.01045	0.0018	5.88993e-09	766345
rs406413	T	A	0.2109	-0.01695	0.00209	4.83949e-16	766345
rs1584469	T	C	0.3112	-0.01303	0.00185	2.09991e-12	766345
rs2545798	A	T	0.4949	-0.01346	0.00171	3.11028e-15	766345
rs4352658	T	C	0.09014	-0.0212	0.00308	5.55009e-12	766345
rs9320493	G	A	0.8639	-0.01394	0.0024	6.12999e-09	766345
rs4392737	G	A	0.3827	-0.0097	0.00173	2.24001e-08	766345
rs9503598	A	G	0.4388	0.01079	0.00171	3.11997e-10	766345
rs72828517	C	T	0.1412	0.01836	0.00224	2.83009e-16	766345
rs9342482	T	G	0.2908	0.01264	0.00197	1.36e-10	766345
rs9386319	G	A	0.4269	0.00991	0.00174	1.26999e-08	766345
rs9372625	A	G	0.4133	0.02383	0.00176	6.75927e-42	766345
rs11752914	C	T	0.1973	-0.01208	0.00216	2.13e-08	766345
rs6938002	A	G	0.3963	-0.01008	0.00173	5.41003e-09	766345
rs9384679	T	C	0.4082	-0.00959	0.00176	4.88e-08	766345
rs10456918	C	A	0.182	0.01485	0.00224	3.67029e-11	766345
rs6557171	C	T	0.7245	0.01567	0.00181	4.14954e-18	766345
rs9349956	C	A	0.2398	0.01881	0.00225	6.28058e-17	766345
rs2182505	C	T	0.7364	-0.01086	0.00192	1.63999e-08	766345
rs2179152	C	T	0.6429	0.01455	0.00176	1.21004e-16	766345
rs2256965	G	A	0.5425	-0.01128	0.00176	1.59001e-10	766345
rs9386787	G	A	0.5136	0.00958	0.0017	1.81999e-08	766345
rs4870482	G	C	0.2585	-0.01083	0.0019	1.26999e-08	766345
rs3800546	G	C	0.2704	-0.01183	0.00194	9.72994e-10	766345
rs17551064	G	A	0.1599	-0.01493	0.0023	8.61986e-11	766345
rs7803932	A	G	0.1565	0.0143	0.00226	2.44e-10	766345
rs2283076	G	A	0.2143	-0.01143	0.00204	2.07e-08	766345
rs4726070	A	G	0.6207	0.01251	0.00174	5.94977e-13	766345
rs7808399	G	A	0.5476	0.0107	0.00171	3.77998e-10	766345
rs36119825	A	G	0.4694	0.01063	0.00171	4.82003e-10	766345
rs113615161	T	C	0.1395	-0.01472	0.0025	3.97e-09	766345
rs7796203	A	G	0.5255	-0.01074	0.00171	3.59998e-10	766345
rs2971970	G	T	0.7721	0.01654	0.00207	1.24997e-15	766345
rs62444881	T	C	0.1905	0.01815	0.00217	5.79029e-17	766345
rs62439690	A	G	0.267	-0.01087	0.00194	2.18002e-08	766345
rs10240905	C	T	0.6684	0.01167	0.00177	3.78966e-11	766345
rs11772580	T	G	0.2534	-0.01199	0.00201	2.56998e-09	766345
rs4073894	A	G	0.1769	0.01524	0.00211	5.40008e-13	766345
rs113520408	A	G	0.2857	0.01304	0.00192	1.02e-11	766345
rs320693	C	G	0.4728	0.01204	0.0017	1.58016e-12	766345
rs10215082	G	A	0.5612	0.01303	0.00172	3.32966e-14	766345
rs535307	G	A	0.6769	-0.01004	0.00184	4.72999e-08	766345
rs34853711	C	G	0.2466	-0.01596	0.00206	9.88098e-15	766345
rs79265434	G	A	0.1173	0.02331	0.00262	6.07995e-19	766345
rs6959891	G	A	0.2959	-0.01136	0.00189	1.74e-09	766345
rs35417702	T	C	0.5765	-0.01445	0.0017	1.93019e-17	766345
rs7016302	G	C	0.1769	0.01243	0.00228	4.98001e-08	766345
rs2923431	C	G	0.6446	0.0114	0.00176	9.84011e-11	766345
rs77702622	A	G	0.07653	-0.02447	0.00351	2.9902e-12	766345
rs67885444	T	C	0.1718	0.01406	0.00232	1.47999e-09	766345
rs4733264	C	G	0.631	-0.00954	0.00174	4.53002e-08	766345
rs7833201	C	G	0.1344	-0.01532	0.00262	5.04998e-09	766345
rs2725370	C	T	0.7109	0.01536	0.00187	1.97015e-16	766345
rs1866823	A	G	0.551	0.01009	0.00171	3.80996e-09	766345
rs837080	C	T	0.4932	0.01092	0.0017	1.43001e-10	766345
rs59480703	C	G	0.1633	-0.01237	0.00215	8.31994e-09	766345
rs7012546	T	C	0.4201	0.01009	0.00172	4.93003e-09	766345
rs2447535	G	A	0.7245	0.01181	0.00185	1.69001e-10	766345
rs1566085	T	G	0.5697	0.01645	0.00171	6.90081e-22	766345
rs113182709	A	G	0.02381	0.03225	0.00567	1.29e-08	766345
rs7863447	A	G	0.8333	0.01678	0.00233	5.91017e-13	766345
rs17425572	G	A	0.5425	-0.01224	0.0017	6.8897e-13	766345
rs111821073	T	C	0.1633	0.01385	0.00237	4.84998e-09	766345
rs10963297	G	C	0.2517	0.01904	0.00198	7.36038e-22	766345
rs7029718	A	G	0.4354	0.02439	0.00174	1.85012e-44	766345
rs1105307	A	G	0.2449	-0.01173	0.00195	1.67001e-09	766345
rs7031698	C	T	0.7755	0.01248	0.00206	1.26e-09	766345
rs4743923	C	T	0.3673	0.00985	0.00176	2.42003e-08	766345
rs1051474	C	T	0.2738	0.01301	0.00188	4.85959e-12	766345
rs4382592	G	T	0.699	0.01636	0.00185	1.00995e-18	766345
rs10760023	G	C	0.3316	0.01095	0.00183	2.12002e-09	766345
rs12375949	C	T	0.5697	0.01447	0.00172	3.30979e-17	766345
rs12682775	C	T	0.2143	0.01187	0.00204	5.99004e-09	766345
rs7924036	T	G	0.5391	0.01501	0.0017	1.07004e-18	766345
rs17126938	C	T	0.1207	0.01536	0.0025	8.13992e-10	766345
rs1925576	G	A	0.4422	0.00997	0.00171	4.94003e-09	766345
rs73344830	G	A	0.602	-0.0172	0.00172	1.94984e-23	766345
rs1291818	C	T	0.5153	-0.01085	0.0017	1.78e-10	766345
rs10994777	A	G	0.1395	0.0146	0.00232	3.36001e-10	766345
rs790647	A	C	0.2347	-0.01482	0.00202	2.1702e-13	766345
rs4384309	A	G	0.4796	0.0109	0.00172	2.52e-10	766345
rs3013014	A	G	0.6105	-0.01024	0.00172	2.91998e-09	766345
rs7920624	T	A	0.4932	-0.01181	0.0017	3.97009e-12	766345
rs55771711	C	G	0.2279	0.01555	0.00199	5.41003e-15	766345
rs72840994	G	T	0.182	0.01247	0.00216	7.76998e-09	766345
rs10887801	T	G	0.4371	0.01087	0.00171	2.27002e-10	766345
rs7928622	T	A	0.3078	0.01011	0.00181	2.52e-08	766345
rs80171383	A	G	0.1241	0.0145	0.00241	1.83e-09	766345
rs11601122	G	A	0.1497	-0.01947	0.0023	2.23975e-17	766345
rs894067	A	G	0.3929	0.01041	0.00175	2.74e-09	766345
rs4945424	A	C	0.415	-0.00992	0.00171	6.94001e-09	766345
rs12574281	C	A	0.3997	0.01077	0.00176	8.84993e-10	766345
rs7481514	G	A	0.665	0.01072	0.00178	1.55998e-09	766345
rs795230	T	C	0.4184	0.00952	0.00172	2.97002e-08	766345
rs77128898	T	C	0.02211	-0.02769	0.00482	9.47e-09	766345
rs76878669	G	C	0.2534	-0.01399	0.00205	8.66962e-12	766345
rs510706	C	G	0.6156	0.01071	0.0018	2.72998e-09	766345
rs17565975	A	G	0.5306	-0.01142	0.00171	2.55976e-11	766345
rs12804787	G	A	0.06803	-0.01814	0.00327	2.95999e-08	766345
rs4757957	C	G	0.6514	0.0141	0.00184	1.81009e-14	766345
rs11023749	A	G	0.6701	0.01132	0.0018	2.95999e-10	766345
rs9704097	A	C	0.4728	-0.0103	0.00171	1.61002e-09	766345
rs10765775	A	G	0.3963	0.01488	0.00176	2.61999e-17	766345
rs1143770	T	C	0.5918	0.01136	0.00172	4.31023e-11	766345
rs35309068	G	T	0.466	0.01321	0.00171	1.15001e-14	766345
rs710629	A	G	0.6565	0.01053	0.00177	2.95999e-09	766345
rs7315713	T	A	0.6633	-0.01022	0.00187	4.34e-08	766345
rs401687	C	G	0.4558	0.01144	0.0017	1.85994e-11	766345
rs1558727	T	C	0.4847	-0.01069	0.0017	3.09001e-10	766345
rs10773002	T	A	0.7211	-0.02191	0.00197	8.67961e-29	766345
rs4766424	G	C	0.91156	-0.0141	0.00258	4.42996e-08	766345
rs73301698	A	G	0.2262	-0.01291	0.00208	5.81005e-10	766345
rs77835879	G	A	0.09014	-0.01601	0.00288	2.67997e-08	766345
rs17110109	C	T	0.3776	0.01023	0.00175	4.70999e-09	766345
rs10862376	A	T	0.1361	0.01616	0.00239	1.39991e-11	766345
rs1671770	C	A	0.8061	-0.01342	0.00223	1.90999e-09	766345
rs10772644	C	G	0.8929	0.01614	0.00267	1.5e-09	766345
rs1689510	C	G	0.3435	0.01761	0.0018	1.39991e-22	766345
rs4964046	G	A	0.335	0.01053	0.00178	3.36001e-09	766345
rs7977614	G	A	0.3078	0.01325	0.00198	2.08978e-11	766345
rs7993663	C	T	0.3571	0.0118	0.00178	3.25012e-11	766345
rs4497562	G	A	0.2823	-0.01204	0.00192	3.73001e-10	766345
rs7321274	G	A	0.1956	-0.01275	0.00211	1.59001e-09	766345
rs11620355	A	G	0.1156	0.01756	0.003	4.77002e-09	766345
rs9529119	G	C	0.8027	-0.01295	0.00204	2.13e-10	766345
rs7332724	T	C	0.2619	-0.01149	0.00189	1.26e-09	766345
rs277828	A	C	0.2568	-0.01091	0.00196	2.71e-08	766345
rs2478208	C	G	0.5	-0.0106	0.0017	4.82003e-10	766345
rs1334297	A	G	0.784	0.02449	0.00192	3.05985e-37	766345
rs9556958	T	C	0.5289	-0.0108	0.0017	2.38002e-10	766345
rs2067854	A	G	0.182	0.01477	0.00209	1.38007e-12	766345
rs8020034	A	G	0.2058	0.01782	0.00223	1.17004e-15	766345
rs11627087	G	A	0.08503	-0.01788	0.00325	3.70997e-08	766345
rs4904523	A	G	0.4592	-0.00936	0.0017	3.70997e-08	766345
rs736282	C	T	0.5153	-0.01082	0.0017	2.07e-10	766345
rs242093	A	G	0.5476	-0.01031	0.00172	2.07e-09	766345
rs8008382	C	T	0.6871	0.01208	0.00185	6.12068e-11	766345
rs176218	T	G	0.2007	0.01883	0.00215	1.85012e-18	766345
rs4442732	G	A	0.5969	-0.01063	0.00176	1.49001e-09	766345
rs730384	A	G	0.4558	0.01016	0.00171	3.01002e-09	766345
rs2998315	G	A	0.5782	0.01269	0.00171	1.11995e-13	766345
rs2787101	T	C	0.6173	0.00968	0.00174	2.5e-08	766345
rs56391344	A	G	0.2381	0.01571	0.00197	1.33999e-15	766345
rs4778058	C	T	0.5221	0.01017	0.0017	2.39999e-09	766345
rs117799466	C	G	0.3776	0.01173	0.00198	2.90998e-09	766345
rs2414072	A	T	0.4864	-0.01005	0.00171	4.35001e-09	766345
rs28513670	G	A	0.1531	0.01477	0.00225	5.06058e-11	766345
rs4984541	G	A	0.2415	0.01233	0.00207	2.77e-09	766345
rs11635092	A	G	0.3639	-0.01231	0.00177	3.88956e-12	766345
rs6493265	T	C	0.3895	-0.01385	0.00174	1.69981e-15	766345
rs2052285	A	G	0.5765	0.01123	0.00175	1.33999e-10	766345
rs3809634	G	A	0.335	0.01058	0.00185	1.09001e-08	766345
rs60483752	C	G	0.5816	0.01078	0.00172	3.89e-10	766345
rs117468730	A	G	0.0119	-0.03521	0.00597	3.79001e-09	766345
rs9936270	T	C	0.3078	-0.0136	0.00198	6.42984e-12	766345
rs35316276	T	C	0.2942	0.01173	0.00194	1.51999e-09	766345
rs9938678	T	A	0.2432	0.01355	0.00205	4.12003e-11	766345
rs4888746	G	A	0.3776	-0.00952	0.00174	4.15002e-08	766345
rs34485537	T	C	0.3895	0.01075	0.00173	5.66996e-10	766345
rs9933256	G	A	0.4082	-0.01134	0.00172	4.56983e-11	766345
rs4787457	G	A	0.3146	-0.01741	0.00176	3.72992e-23	766345
rs818415	G	T	0.182	0.01235	0.00219	1.72001e-08	766345
rs9914918	A	G	0.2823	0.01155	0.00189	8.9e-10	766345
rs1381247	C	T	0.2908	-0.01013	0.00182	2.45997e-08	766345
rs2302761	T	C	0.1905	0.01354	0.00209	1e-10	766345
rs12602286	T	G	0.8861	0.01701	0.00255	2.36974e-11	766345
rs12940014	C	T	0.5204	0.00936	0.0017	3.73001e-08	766345
rs225291	G	A	0.8027	-0.01205	0.00214	1.84001e-08	766345
rs11871429	G	A	0.2041	-0.01425	0.00202	1.91999e-12	766345
rs74998289	G	T	0.2398	-0.01821	0.00213	1.31009e-17	766345
rs11657342	A	G	0.3554	0.01404	0.00191	1.93999e-13	766345
rs613872	T	G	0.8282	-0.0175	0.00227	1.20005e-14	766345
rs11081529	C	T	0.2568	-0.01311	0.00186	1.82012e-12	766345
rs12955211	A	T	0.3554	0.01097	0.00182	1.59001e-09	766345
rs11663602	A	C	0.2568	-0.01213	0.0019	1.63999e-10	766345
rs10460095	A	G	0.5867	-0.01066	0.00171	4.87001e-10	766345
rs9964724	T	C	0.6599	0.01978	0.00183	2.66011e-27	766345
rs7233920	A	G	0.216	-0.01315	0.00202	7.13017e-11	766345
rs1618725	T	C	0.5204	0.01477	0.00174	2.22024e-17	766345
rs62097985	T	C	0.4116	-0.01288	0.00172	6.06038e-14	766345
rs2554835	A	G	0.398	0.00974	0.00175	2.68999e-08	766345
rs192436652	T	C	0.02211	-0.03497	0.00545	1.34999e-10	766345
rs2905426	T	G	0.6446	0.01037	0.00181	9.25998e-09	766345
rs76608582	A	C	0.04082	0.02798	0.00445	3.11e-10	766345
rs2287838	A	G	0.534	-0.01152	0.00171	1.53003e-11	766345
rs7257460	C	T	0.2704	-0.01145	0.00189	1.25e-09	766345
rs175325	A	T	0.5816	-0.01179	0.00174	1.10994e-11	766345
rs4810227	A	G	0.6344	0.01272	0.00175	3.57026e-13	766345
rs4369924	A	G	0.1684	0.01362	0.00234	5.81996e-09	766345
rs6513959	G	A	0.2789	-0.01177	0.00185	1.88001e-10	766345
rs16995054	T	C	0.2007	-0.0139	0.00208	2.52e-11	766345
rs6123924	G	A	0.1599	-0.01528	0.00235	7.54918e-11	766345
rs6122735	T	C	0.4133	0.0105	0.00174	1.49001e-09	766345
rs7278859	T	A	0.3078	0.01013	0.00185	4.15002e-08	766345
rs1964927	G	A	0.6378	-0.01423	0.00177	9.8992e-16	766345
rs743316	C	T	0.182	-0.01185	0.00208	1.2e-08	766345
rs35532491	T	A	0.1071	0.02007	0.00286	2.41991e-12	766345
rs3788556	C	T	0.5408	-0.01138	0.00171	2.77971e-11	766345
rs9616906	A	G	0.4235	0.01497	0.00172	2.92012e-18	766345

## Sheet: Table S4
Table S4. 12 SNPs represented genetically predicted SA
SNP	effect_allele	other_allele	eaf	beta	se	pval	samplesize
rs12630663	T	C	0.5883	-632.811	111.213	1.27e-08	32176
rs34464850	C	G	0.1534	1233.19	152.72	6.76e-16	31984
rs2301718	A	G	0.2269	737.221	132.356	2.55e-08	32176
rs386424	T	G	0.6992	-656.543	120.042	4.52e-08	32176
rs7715167	T	C	0.3857	-662.754	119.138	2.65e-08	32068
rs2802295	A	G	0.3793	-714.585	112.99	2.54e-10	32176
rs11759026	A	G	0.7624	-1301.52	134.616	4.11e-22	31907
rs12357321	A	G	0.3206	-698.745	119.646	5.22e-09	32176
rs1628768	T	C	0.7614	-972.978	132.005	1.7e-13	32176
rs10876864	A	G	0.5774	-628.59	112.686	2.43e-08	31319
rs10878349	A	G	0.49	1039.99	110.487	4.83e-21	32176
rs79600142	T	C	0.7802	1696.83	143.273	2.33e-32	29435

## Sheet: Table S5
Table S5. 6 SNPs represented genetically predicted TH
SNP	effect_allele	other_allele	eaf	beta	se	pval	samplesize
rs6738528	A	T	0.3984	0.0045	0.0008	7.32e-09	32872
rs11692435	A	G	0.091	-0.0091	0.0015	3.18e-10	29128
rs630934	A	C	0.4936	-0.005	0.0008	8.43e-11	32872
rs35021943	A	C	0.7578	-0.0051	0.0009	2.98e-09	32872
rs7824177	A	G	0.8384	0.0059	0.001	8.92e-09	32872
rs2316766	T	G	0.2098	0.0069	0.0011	2.9e-10	26063
